# Supplementary material for: Association of mitochondrial haplogroup H with reduced risk of type 2 Diabetes among Gulf Region Arabs
Source: Front Endocrinol (Lausanne). 2024 Nov 26;15:1443737. doi: 10.3389/fendo.2024.1443737 (PMC11628290; doi:10.3389/fendo.2024.1443737)
Supplement: Supplementary file 1 [file Table1.xlsx]

## Sheet: Sheet1
Supplementary Table 1. Qatari samples ID sequenced with SureSelect Agilent V5
Qatari_Agilent V5_V5_Samples_ID	SRA_ID
SRR2125250	SRP060765, SRP061943 and SRP061463
SRR2125263	SRP060765, SRP061943 and SRP061464
SRR2125276	SRP060765, SRP061943 and SRP061465
SRR2125277	SRP060765, SRP061943 and SRP061466
SRR2125278	SRP060765, SRP061943 and SRP061467
SRR2125279	SRP060765, SRP061943 and SRP061468
SRR2125280	SRP060765, SRP061943 and SRP061469
SRR2125281	SRP060765, SRP061943 and SRP061470
SRR2125282	SRP060765, SRP061943 and SRP061471
SRR2125283	SRP060765, SRP061943 and SRP061472
SRR2125284	SRP060765, SRP061943 and SRP061473
SRR2125285	SRP060765, SRP061943 and SRP061474
SRR2125286	SRP060765, SRP061943 and SRP061475
SRR2125287	SRP060765, SRP061943 and SRP061476
SRR2125288	SRP060765, SRP061943 and SRP061477
SRR2125289	SRP060765, SRP061943 and SRP061478
SRR2125290	SRP060765, SRP061943 and SRP061479
SRR2125291	SRP060765, SRP061943 and SRP061480
SRR2125292	SRP060765, SRP061943 and SRP061481
SRR2125293	SRP060765, SRP061943 and SRP061482
SRR2125294	SRP060765, SRP061943 and SRP061483
SRR2125295	SRP060765, SRP061943 and SRP061484
SRR2125296	SRP060765, SRP061943 and SRP061485
SRR2125298	SRP060765, SRP061943 and SRP061486
SRR2125299	SRP060765, SRP061943 and SRP061487
SRR2125300	SRP060765, SRP061943 and SRP061488
SRR2125301	SRP060765, SRP061943 and SRP061489
SRR2125318	SRP060765, SRP061943 and SRP061490
SRR2125319	SRP060765, SRP061943 and SRP061491
SRR2125321	SRP060765, SRP061943 and SRP061492
SRR2125323	SRP060765, SRP061943 and SRP061493
SRR2125324	SRP060765, SRP061943 and SRP061494
SRR2125325	SRP060765, SRP061943 and SRP061495
SRR2125326	SRP060765, SRP061943 and SRP061496
SRR2125327	SRP060765, SRP061943 and SRP061497
SRR2125328	SRP060765, SRP061943 and SRP061498
SRR2125329	SRP060765, SRP061943 and SRP061499
SRR2125330	SRP060765, SRP061943 and SRP061500
SRR2125333	SRP060765, SRP061943 and SRP061501
SRR2125334	SRP060765, SRP061943 and SRP061502
SRR2125335	SRP060765, SRP061943 and SRP061503
SRR2125336	SRP060765, SRP061943 and SRP061504
SRR2125338	SRP060765, SRP061943 and SRP061505
SRR2125339	SRP060765, SRP061943 and SRP061506
SRR2125340	SRP060765, SRP061943 and SRP061507
SRR2125341	SRP060765, SRP061943 and SRP061508
SRR2125342	SRP060765, SRP061943 and SRP061509
SRR2125343	SRP060765, SRP061943 and SRP061510
SRR2125344	SRP060765, SRP061943 and SRP061511
SRR2125345	SRP060765, SRP061943 and SRP061512
SRR2125346	SRP060765, SRP061943 and SRP061513
SRR2125347	SRP060765, SRP061943 and SRP061514
SRR2125348	SRP060765, SRP061943 and SRP061515
SRR2125349	SRP060765, SRP061943 and SRP061516
SRR2125350	SRP060765, SRP061943 and SRP061517
SRR2125351	SRP060765, SRP061943 and SRP061518
SRR2125352	SRP060765, SRP061943 and SRP061519
SRR2125353	SRP060765, SRP061943 and SRP061520
SRR2125354	SRP060765, SRP061943 and SRP061521
SRR2125355	SRP060765, SRP061943 and SRP061522
SRR2125356	SRP060765, SRP061943 and SRP061523
SRR2125357	SRP060765, SRP061943 and SRP061524
SRR2125358	SRP060765, SRP061943 and SRP061525
SRR2125359	SRP060765, SRP061943 and SRP061526
SRR2125360	SRP060765, SRP061943 and SRP061527
SRR2125361	SRP060765, SRP061943 and SRP061528
SRR2125362	SRP060765, SRP061943 and SRP061529
SRR2125363	SRP060765, SRP061943 and SRP061530
SRR2125364	SRP060765, SRP061943 and SRP061531
SRR2125365	SRP060765, SRP061943 and SRP061532
SRR2125366	SRP060765, SRP061943 and SRP061533
SRR2125367	SRP060765, SRP061943 and SRP061534
SRR2125368	SRP060765, SRP061943 and SRP061535
SRR2125369	SRP060765, SRP061943 and SRP061536
SRR2125370	SRP060765, SRP061943 and SRP061537
SRR2125371	SRP060765, SRP061943 and SRP061538
SRR2125372	SRP060765, SRP061943 and SRP061539
SRR2125373	SRP060765, SRP061943 and SRP061540
SRR2125374	SRP060765, SRP061943 and SRP061541
SRR2125375	SRP060765, SRP061943 and SRP061542
SRR2125376	SRP060765, SRP061943 and SRP061543
SRR2125377	SRP060765, SRP061943 and SRP061544
SRR2125378	SRP060765, SRP061943 and SRP061545
SRR2125379	SRP060765, SRP061943 and SRP061546
SRR2125380	SRP060765, SRP061943 and SRP061547
SRR2125381	SRP060765, SRP061943 and SRP061548
SRR2125382	SRP060765, SRP061943 and SRP061549
SRR2125383	SRP060765, SRP061943 and SRP061550
SRR2125384	SRP060765, SRP061943 and SRP061551
SRR2125385	SRP060765, SRP061943 and SRP061552
SRR2125386	SRP060765, SRP061943 and SRP061553
SRR2125387	SRP060765, SRP061943 and SRP061554
SRR2125388	SRP060765, SRP061943 and SRP061555
SRR2125389	SRP060765, SRP061943 and SRP061556
SRR2125390	SRP060765, SRP061943 and SRP061557
SRR2125391	SRP060765, SRP061943 and SRP061558
SRR2125392	SRP060765, SRP061943 and SRP061559
SRR2125393	SRP060765, SRP061943 and SRP061560
SRR2125394	SRP060765, SRP061943 and SRP061561
SRR2125395	SRP060765, SRP061943 and SRP061562
SRR2125396	SRP060765, SRP061943 and SRP061563
SRR2125397	SRP060765, SRP061943 and SRP061564
SRR2125398	SRP060765, SRP061943 and SRP061565
SRR2125399	SRP060765, SRP061943 and SRP061566
SRR2125400	SRP060765, SRP061943 and SRP061567
SRR2125401	SRP060765, SRP061943 and SRP061568
SRR2125402	SRP060765, SRP061943 and SRP061569
SRR2125403	SRP060765, SRP061943 and SRP061570
SRR2125404	SRP060765, SRP061943 and SRP061571
SRR2125405	SRP060765, SRP061943 and SRP061572
SRR2125406	SRP060765, SRP061943 and SRP061573
SRR2125407	SRP060765, SRP061943 and SRP061574
SRR2125408	SRP060765, SRP061943 and SRP061575
SRR2125409	SRP060765, SRP061943 and SRP061576
SRR2125410	SRP060765, SRP061943 and SRP061577
SRR2125411	SRP060765, SRP061943 and SRP061578
SRR2125412	SRP060765, SRP061943 and SRP061579
SRR2125413	SRP060765, SRP061943 and SRP061580
SRR2125414	SRP060765, SRP061943 and SRP061581
SRR2125415	SRP060765, SRP061943 and SRP061582
SRR2125416	SRP060765, SRP061943 and SRP061583
SRR2125417	SRP060765, SRP061943 and SRP061584
SRR2125418	SRP060765, SRP061943 and SRP061585
SRR2125419	SRP060765, SRP061943 and SRP061586
SRR2125420	SRP060765, SRP061943 and SRP061587
SRR2125421	SRP060765, SRP061943 and SRP061588
SRR2125422	SRP060765, SRP061943 and SRP061589
SRR2125423	SRP060765, SRP061943 and SRP061590
SRR2125424	SRP060765, SRP061943 and SRP061591
SRR2125425	SRP060765, SRP061943 and SRP061592
SRR2125427	SRP060765, SRP061943 and SRP061593
SRR2125428	SRP060765, SRP061943 and SRP061594
SRR2125429	SRP060765, SRP061943 and SRP061595
SRR2125430	SRP060765, SRP061943 and SRP061596
SRR2125431	SRP060765, SRP061943 and SRP061597
SRR2125432	SRP060765, SRP061943 and SRP061598
SRR2125433	SRP060765, SRP061943 and SRP061599
SRR2125434	SRP060765, SRP061943 and SRP061600
SRR2125435	SRP060765, SRP061943 and SRP061601
SRR2125436	SRP060765, SRP061943 and SRP061602
SRR2130361	SRP060765, SRP061943 and SRP061603
SRR2130363	SRP060765, SRP061943 and SRP061604
SRR2130364	SRP060765, SRP061943 and SRP061605
SRR2130365	SRP060765, SRP061943 and SRP061606
SRR2130366	SRP060765, SRP061943 and SRP061607
SRR2130367	SRP060765, SRP061943 and SRP061608
SRR2130368	SRP060765, SRP061943 and SRP061609
SRR2130369	SRP060765, SRP061943 and SRP061610
SRR2130370	SRP060765, SRP061943 and SRP061611
SRR2130371	SRP060765, SRP061943 and SRP061612
SRR2130372	SRP060765, SRP061943 and SRP061613
SRR2130373	SRP060765, SRP061943 and SRP061614
SRR2130375	SRP060765, SRP061943 and SRP061615
SRR2130377	SRP060765, SRP061943 and SRP061616
SRR2130378	SRP060765, SRP061943 and SRP061617
SRR2130380	SRP060765, SRP061943 and SRP061618
SRR2130381	SRP060765, SRP061943 and SRP061619
SRR2130382	SRP060765, SRP061943 and SRP061620
SRR2130383	SRP060765, SRP061943 and SRP061621
SRR2130384	SRP060765, SRP061943 and SRP061622
SRR2130385	SRP060765, SRP061943 and SRP061623
SRR2130386	SRP060765, SRP061943 and SRP061624
SRR2130387	SRP060765, SRP061943 and SRP061625
SRR2130388	SRP060765, SRP061943 and SRP061626
SRR2130389	SRP060765, SRP061943 and SRP061627
SRR2130390	SRP060765, SRP061943 and SRP061628
SRR2130391	SRP060765, SRP061943 and SRP061629
SRR2130392	SRP060765, SRP061943 and SRP061630
SRR2130393	SRP060765, SRP061943 and SRP061631
SRR2130394	SRP060765, SRP061943 and SRP061632
SRR2130395	SRP060765, SRP061943 and SRP061633
SRR2130396	SRP060765, SRP061943 and SRP061634
SRR2130397	SRP060765, SRP061943 and SRP061635
SRR2130398	SRP060765, SRP061943 and SRP061636
SRR2130399	SRP060765, SRP061943 and SRP061637
SRR2130400	SRP060765, SRP061943 and SRP061638
SRR2130401	SRP060765, SRP061943 and SRP061639
SRR2130402	SRP060765, SRP061943 and SRP061640
SRR2130403	SRP060765, SRP061943 and SRP061641
SRR2130404	SRP060765, SRP061943 and SRP061642
SRR2130405	SRP060765, SRP061943 and SRP061643
SRR2130406	SRP060765, SRP061943 and SRP061644
SRR2130407	SRP060765, SRP061943 and SRP061645
SRR2130408	SRP060765, SRP061943 and SRP061646
SRR2130409	SRP060765, SRP061943 and SRP061647
SRR2130410	SRP060765, SRP061943 and SRP061648
SRR2130411	SRP060765, SRP061943 and SRP061649
SRR2130412	SRP060765, SRP061943 and SRP061650
SRR2130413	SRP060765, SRP061943 and SRP061651
SRR2130414	SRP060765, SRP061943 and SRP061652
SRR2130415	SRP060765, SRP061943 and SRP061653
SRR2130416	SRP060765, SRP061943 and SRP061654
SRR2130417	SRP060765, SRP061943 and SRP061655
SRR2130418	SRP060765, SRP061943 and SRP061656
SRR2130419	SRP060765, SRP061943 and SRP061657
SRR2130420	SRP060765, SRP061943 and SRP061658
SRR2130421	SRP060765, SRP061943 and SRP061659
SRR2130422	SRP060765, SRP061943 and SRP061660
SRR2130423	SRP060765, SRP061943 and SRP061661
SRR2130424	SRP060765, SRP061943 and SRP061662
SRR2130425	SRP060765, SRP061943 and SRP061663
SRR2130426	SRP060765, SRP061943 and SRP061664
SRR2130427	SRP060765, SRP061943 and SRP061665
SRR2130428	SRP060765, SRP061943 and SRP061666
SRR2130429	SRP060765, SRP061943 and SRP061667
SRR2130430	SRP060765, SRP061943 and SRP061668
SRR2130431	SRP060765, SRP061943 and SRP061669
SRR2130432	SRP060765, SRP061943 and SRP061670
SRR2130433	SRP060765, SRP061943 and SRP061671
SRR2130434	SRP060765, SRP061943 and SRP061672
SRR2130435	SRP060765, SRP061943 and SRP061673
SRR2130436	SRP060765, SRP061943 and SRP061674
SRR2130437	SRP060765, SRP061943 and SRP061675
SRR2130438	SRP060765, SRP061943 and SRP061676
SRR2130439	SRP060765, SRP061943 and SRP061677
SRR2130440	SRP060765, SRP061943 and SRP061678
SRR2130441	SRP060765, SRP061943 and SRP061679
SRR2130442	SRP060765, SRP061943 and SRP061680
SRR2130443	SRP060765, SRP061943 and SRP061681
SRR2130444	SRP060765, SRP061943 and SRP061682
SRR2130445	SRP060765, SRP061943 and SRP061683
SRR2130446	SRP060765, SRP061943 and SRP061684
SRR2130447	SRP060765, SRP061943 and SRP061685
SRR2130448	SRP060765, SRP061943 and SRP061686
SRR2130449	SRP060765, SRP061943 and SRP061687
SRR2130450	SRP060765, SRP061943 and SRP061688
SRR2130451	SRP060765, SRP061943 and SRP061689
SRR2130452	SRP060765, SRP061943 and SRP061690
SRR2130453	SRP060765, SRP061943 and SRP061691
SRR2130454	SRP060765, SRP061943 and SRP061692
SRR2130455	SRP060765, SRP061943 and SRP061693
SRR2130456	SRP060765, SRP061943 and SRP061694
SRR2130457	SRP060765, SRP061943 and SRP061695
SRR2130458	SRP060765, SRP061943 and SRP061696
SRR2130459	SRP060765, SRP061943 and SRP061697
SRR2130460	SRP060765, SRP061943 and SRP061698
SRR2130461	SRP060765, SRP061943 and SRP061699
SRR2130462	SRP060765, SRP061943 and SRP061700
SRR2130463	SRP060765, SRP061943 and SRP061701
SRR2130464	SRP060765, SRP061943 and SRP061702
SRR2130465	SRP060765, SRP061943 and SRP061703
SRR2130466	SRP060765, SRP061943 and SRP061704
SRR2130467	SRP060765, SRP061943 and SRP061705
SRR2130468	SRP060765, SRP061943 and SRP061706
SRR2130469	SRP060765, SRP061943 and SRP061707
SRR2130470	SRP060765, SRP061943 and SRP061708
SRR2130471	SRP060765, SRP061943 and SRP061709
SRR2130472	SRP060765, SRP061943 and SRP061710
SRR2130473	SRP060765, SRP061943 and SRP061711
SRR2130474	SRP060765, SRP061943 and SRP061712
SRR2130475	SRP060765, SRP061943 and SRP061713
SRR2130476	SRP060765, SRP061943 and SRP061714
SRR2130477	SRP060765, SRP061943 and SRP061715
SRR2130478	SRP060765, SRP061943 and SRP061716
SRR2130479	SRP060765, SRP061943 and SRP061717
SRR2130480	SRP060765, SRP061943 and SRP061718
SRR2130481	SRP060765, SRP061943 and SRP061719
SRR2130482	SRP060765, SRP061943 and SRP061720
SRR2130483	SRP060765, SRP061943 and SRP061721
SRR2130484	SRP060765, SRP061943 and SRP061722
SRR2130485	SRP060765, SRP061943 and SRP061723
SRR2130486	SRP060765, SRP061943 and SRP061724
SRR2130487	SRP060765, SRP061943 and SRP061725
SRR2130488	SRP060765, SRP061943 and SRP061726
SRR2130489	SRP060765, SRP061943 and SRP061727
SRR2130490	SRP060765, SRP061943 and SRP061728
SRR2130491	SRP060765, SRP061943 and SRP061729
SRR2130492	SRP060765, SRP061943 and SRP061730
SRR2130493	SRP060765, SRP061943 and SRP061731
SRR2130494	SRP060765, SRP061943 and SRP061732
SRR2130495	SRP060765, SRP061943 and SRP061733
SRR2130496	SRP060765, SRP061943 and SRP061734
SRR2130497	SRP060765, SRP061943 and SRP061735
SRR2130498	SRP060765, SRP061943 and SRP061736
SRR2130499	SRP060765, SRP061943 and SRP061737
SRR2130500	SRP060765, SRP061943 and SRP061738
SRR2130501	SRP060765, SRP061943 and SRP061739
SRR2130502	SRP060765, SRP061943 and SRP061740
SRR2130503	SRP060765, SRP061943 and SRP061741
SRR2130504	SRP060765, SRP061943 and SRP061742
SRR2130505	SRP060765, SRP061943 and SRP061743
SRR2130506	SRP060765, SRP061943 and SRP061744
SRR2130507	SRP060765, SRP061943 and SRP061745
SRR2130508	SRP060765, SRP061943 and SRP061746
SRR2130509	SRP060765, SRP061943 and SRP061747
SRR2130510	SRP060765, SRP061943 and SRP061748
SRR2130511	SRP060765, SRP061943 and SRP061749
SRR2130512	SRP060765, SRP061943 and SRP061750
SRR2130513	SRP060765, SRP061943 and SRP061751
SRR2130514	SRP060765, SRP061943 and SRP061752
SRR2130515	SRP060765, SRP061943 and SRP061753
SRR2130516	SRP060765, SRP061943 and SRP061754
SRR2130517	SRP060765, SRP061943 and SRP061755
SRR2130518	SRP060765, SRP061943 and SRP061756
SRR2130519	SRP060765, SRP061943 and SRP061757
SRR2130520	SRP060765, SRP061943 and SRP061758
SRR2130521	SRP060765, SRP061943 and SRP061759
SRR2130522	SRP060765, SRP061943 and SRP061760
SRR2130523	SRP060765, SRP061943 and SRP061761
SRR2130524	SRP060765, SRP061943 and SRP061762
SRR2130525	SRP060765, SRP061943 and SRP061763
SRR2130526	SRP060765, SRP061943 and SRP061764
SRR2130527	SRP060765, SRP061943 and SRP061765
SRR2130528	SRP060765, SRP061943 and SRP061766
SRR2130529	SRP060765, SRP061943 and SRP061767
SRR2130530	SRP060765, SRP061943 and SRP061768
SRR2130531	SRP060765, SRP061943 and SRP061769
SRR2130532	SRP060765, SRP061943 and SRP061770
SRR2130533	SRP060765, SRP061943 and SRP061771
SRR2130534	SRP060765, SRP061943 and SRP061772
SRR2130535	SRP060765, SRP061943 and SRP061773
SRR2130536	SRP060765, SRP061943 and SRP061774
SRR2130537	SRP060765, SRP061943 and SRP061775
SRR2130538	SRP060765, SRP061943 and SRP061776
SRR2130539	SRP060765, SRP061943 and SRP061777
SRR2130540	SRP060765, SRP061943 and SRP061778
SRR2130541	SRP060765, SRP061943 and SRP061779
SRR2130542	SRP060765, SRP061943 and SRP061780
SRR2130543	SRP060765, SRP061943 and SRP061781
SRR2130544	SRP060765, SRP061943 and SRP061782
SRR2130545	SRP060765, SRP061943 and SRP061783
SRR2130546	SRP060765, SRP061943 and SRP061784
SRR2130547	SRP060765, SRP061943 and SRP061785
SRR2130548	SRP060765, SRP061943 and SRP061786
SRR2130549	SRP060765, SRP061943 and SRP061787
SRR2130550	SRP060765, SRP061943 and SRP061788
SRR2130551	SRP060765, SRP061943 and SRP061789
SRR2130552	SRP060765, SRP061943 and SRP061790
SRR2130553	SRP060765, SRP061943 and SRP061791
SRR2130554	SRP060765, SRP061943 and SRP061792
SRR2130555	SRP060765, SRP061943 and SRP061793
SRR2130556	SRP060765, SRP061943 and SRP061794
SRR2130557	SRP060765, SRP061943 and SRP061795
SRR2130558	SRP060765, SRP061943 and SRP061796
SRR2130559	SRP060765, SRP061943 and SRP061797
SRR2130560	SRP060765, SRP061943 and SRP061798
SRR2130561	SRP060765, SRP061943 and SRP061799
SRR2130562	SRP060765, SRP061943 and SRP061800
SRR2130563	SRP060765, SRP061943 and SRP061801
SRR2130564	SRP060765, SRP061943 and SRP061802
SRR2130565	SRP060765, SRP061943 and SRP061803
SRR2130566	SRP060765, SRP061943 and SRP061804
SRR2130567	SRP060765, SRP061943 and SRP061805
SRR2130568	SRP060765, SRP061943 and SRP061806
SRR2130569	SRP060765, SRP061943 and SRP061807
SRR2130570	SRP060765, SRP061943 and SRP061808
SRR2130571	SRP060765, SRP061943 and SRP061809
SRR2130572	SRP060765, SRP061943 and SRP061810
SRR2130573	SRP060765, SRP061943 and SRP061811
SRR2130574	SRP060765, SRP061943 and SRP061812
SRR2130575	SRP060765, SRP061943 and SRP061813
SRR2130576	SRP060765, SRP061943 and SRP061814
SRR2130577	SRP060765, SRP061943 and SRP061815
SRR2130578	SRP060765, SRP061943 and SRP061816
SRR2130579	SRP060765, SRP061943 and SRP061817
SRR2130580	SRP060765, SRP061943 and SRP061818
SRR2130581	SRP060765, SRP061943 and SRP061819
SRR2130582	SRP060765, SRP061943 and SRP061820
SRR2130583	SRP060765, SRP061943 and SRP061821
SRR2130584	SRP060765, SRP061943 and SRP061822
SRR2130585	SRP060765, SRP061943 and SRP061823
SRR2130586	SRP060765, SRP061943 and SRP061824
SRR2130587	SRP060765, SRP061943 and SRP061825
SRR2130588	SRP060765, SRP061943 and SRP061826
SRR2130589	SRP060765, SRP061943 and SRP061827
SRR2130590	SRP060765, SRP061943 and SRP061828
SRR2130591	SRP060765, SRP061943 and SRP061829
SRR2130592	SRP060765, SRP061943 and SRP061830
SRR2130593	SRP060765, SRP061943 and SRP061831
SRR2130594	SRP060765, SRP061943 and SRP061832
SRR2130595	SRP060765, SRP061943 and SRP061833
SRR2130596	SRP060765, SRP061943 and SRP061834
SRR2130597	SRP060765, SRP061943 and SRP061835
SRR2130598	SRP060765, SRP061943 and SRP061836
SRR2130599	SRP060765, SRP061943 and SRP061837
SRR2130600	SRP060765, SRP061943 and SRP061838
SRR2130601	SRP060765, SRP061943 and SRP061839
SRR2130602	SRP060765, SRP061943 and SRP061840
SRR2130603	SRP060765, SRP061943 and SRP061841
SRR2130604	SRP060765, SRP061943 and SRP061842
SRR2130605	SRP060765, SRP061943 and SRP061843
SRR2130606	SRP060765, SRP061943 and SRP061844
SRR2130607	SRP060765, SRP061943 and SRP061845
SRR2130608	SRP060765, SRP061943 and SRP061846
SRR2130609	SRP060765, SRP061943 and SRP061847
SRR2130610	SRP060765, SRP061943 and SRP061848
SRR2130611	SRP060765, SRP061943 and SRP061849
SRR2130612	SRP060765, SRP061943 and SRP061850
SRR2130613	SRP060765, SRP061943 and SRP061851
SRR2130614	SRP060765, SRP061943 and SRP061852
SRR2130615	SRP060765, SRP061943 and SRP061853
SRR2130616	SRP060765, SRP061943 and SRP061854
SRR2130617	SRP060765, SRP061943 and SRP061855
SRR2130618	SRP060765, SRP061943 and SRP061856
SRR2130619	SRP060765, SRP061943 and SRP061857
SRR2130620	SRP060765, SRP061943 and SRP061858
SRR2130621	SRP060765, SRP061943 and SRP061859
SRR2130622	SRP060765, SRP061943 and SRP061860
SRR2130623	SRP060765, SRP061943 and SRP061861
SRR2130624	SRP060765, SRP061943 and SRP061862
SRR2130625	SRP060765, SRP061943 and SRP061863
SRR2130626	SRP060765, SRP061943 and SRP061864
SRR2130627	SRP060765, SRP061943 and SRP061865
SRR2130628	SRP060765, SRP061943 and SRP061866
SRR2130629	SRP060765, SRP061943 and SRP061867
SRR2130630	SRP060765, SRP061943 and SRP061868
SRR2130631	SRP060765, SRP061943 and SRP061869
SRR2130632	SRP060765, SRP061943 and SRP061870
SRR2130633	SRP060765, SRP061943 and SRP061871
SRR2130634	SRP060765, SRP061943 and SRP061872
SRR2130635	SRP060765, SRP061943 and SRP061873
SRR2130636	SRP060765, SRP061943 and SRP061874
SRR2130637	SRP060765, SRP061943 and SRP061875
SRR2130638	SRP060765, SRP061943 and SRP061876
SRR2130639	SRP060765, SRP061943 and SRP061877
SRR2130640	SRP060765, SRP061943 and SRP061878
SRR2130641	SRP060765, SRP061943 and SRP061879
SRR2130642	SRP060765, SRP061943 and SRP061880
SRR2130643	SRP060765, SRP061943 and SRP061881
SRR2130644	SRP060765, SRP061943 and SRP061882
SRR2130645	SRP060765, SRP061943 and SRP061883
SRR2130646	SRP060765, SRP061943 and SRP061884
SRR2130647	SRP060765, SRP061943 and SRP061885
SRR2130648	SRP060765, SRP061943 and SRP061886
SRR2130649	SRP060765, SRP061943 and SRP061887
SRR2130650	SRP060765, SRP061943 and SRP061888
SRR2130651	SRP060765, SRP061943 and SRP061889
SRR2130652	SRP060765, SRP061943 and SRP061890
SRR2130653	SRP060765, SRP061943 and SRP061891
SRR2130654	SRP060765, SRP061943 and SRP061892
SRR2130655	SRP060765, SRP061943 and SRP061893
SRR2130656	SRP060765, SRP061943 and SRP061894
SRR2130657	SRP060765, SRP061943 and SRP061895
SRR2130658	SRP060765, SRP061943 and SRP061896
SRR2130659	SRP060765, SRP061943 and SRP061897
SRR2130660	SRP060765, SRP061943 and SRP061898
SRR2130661	SRP060765, SRP061943 and SRP061899
SRR2130662	SRP060765, SRP061943 and SRP061900
SRR2130663	SRP060765, SRP061943 and SRP061901
SRR2130664	SRP060765, SRP061943 and SRP061902
SRR2130665	SRP060765, SRP061943 and SRP061903
SRR2130666	SRP060765, SRP061943 and SRP061904
SRR2130667	SRP060765, SRP061943 and SRP061905
SRR2130668	SRP060765, SRP061943 and SRP061906
SRR2130669	SRP060765, SRP061943 and SRP061907
SRR2130670	SRP060765, SRP061943 and SRP061908
SRR2130671	SRP060765, SRP061943 and SRP061909
SRR2130672	SRP060765, SRP061943 and SRP061910
SRR2130673	SRP060765, SRP061943 and SRP061911
SRR2130674	SRP060765, SRP061943 and SRP061912
SRR2130675	SRP060765, SRP061943 and SRP061913
SRR2130676	SRP060765, SRP061943 and SRP061914
SRR2130677	SRP060765, SRP061943 and SRP061915
SRR2130678	SRP060765, SRP061943 and SRP061916
SRR2130679	SRP060765, SRP061943 and SRP061917
SRR2130680	SRP060765, SRP061943 and SRP061918
SRR2130681	SRP060765, SRP061943 and SRP061919
SRR2130682	SRP060765, SRP061943 and SRP061920
SRR2130683	SRP060765, SRP061943 and SRP061921
SRR2130684	SRP060765, SRP061943 and SRP061922
SRR2130685	SRP060765, SRP061943 and SRP061923
SRR2130686	SRP060765, SRP061943 and SRP061924
SRR2130687	SRP060765, SRP061943 and SRP061925
SRR2130688	SRP060765, SRP061943 and SRP061926
SRR2130689	SRP060765, SRP061943 and SRP061927
SRR2130690	SRP060765, SRP061943 and SRP061928
SRR2130691	SRP060765, SRP061943 and SRP061929
SRR2130692	SRP060765, SRP061943 and SRP061930
SRR2130693	SRP060765, SRP061943 and SRP061931
SRR2130694	SRP060765, SRP061943 and SRP061932
SRR2130695	SRP060765, SRP061943 and SRP061933
SRR2130696	SRP060765, SRP061943 and SRP061934
SRR2130697	SRP060765, SRP061943 and SRP061935
SRR2130698	SRP060765, SRP061943 and SRP061936
SRR2130699	SRP060765, SRP061943 and SRP061937
SRR2130700	SRP060765, SRP061943 and SRP061938
SRR2130701	SRP060765, SRP061943 and SRP061939
SRR2130702	SRP060765, SRP061943 and SRP061940
SRR2130703	SRP060765, SRP061943 and SRP061941
SRR2130704	SRP060765, SRP061943 and SRP061942
SRR2130705	SRP060765, SRP061943 and SRP061943
SRR2130706	SRP060765, SRP061943 and SRP061944
SRR2130707	SRP060765, SRP061943 and SRP061945
SRR2130708	SRP060765, SRP061943 and SRP061946
SRR2130709	SRP060765, SRP061943 and SRP061947
SRR2130710	SRP060765, SRP061943 and SRP061948
SRR2130711	SRP060765, SRP061943 and SRP061949
SRR2130712	SRP060765, SRP061943 and SRP061950
SRR2130713	SRP060765, SRP061943 and SRP061951
SRR2130714	SRP060765, SRP061943 and SRP061952
SRR2130715	SRP060765, SRP061943 and SRP061953
SRR2130716	SRP060765, SRP061943 and SRP061954
SRR2130717	SRP060765, SRP061943 and SRP061955
SRR2130718	SRP060765, SRP061943 and SRP061956
SRR2130719	SRP060765, SRP061943 and SRP061957
SRR2130720	SRP060765, SRP061943 and SRP061958
SRR2130721	SRP060765, SRP061943 and SRP061959
SRR2130722	SRP060765, SRP061943 and SRP061960
SRR2130723	SRP060765, SRP061943 and SRP061961
SRR2130724	SRP060765, SRP061943 and SRP061962
SRR2130725	SRP060765, SRP061943 and SRP061963
SRR2130726	SRP060765, SRP061943 and SRP061964
SRR2130727	SRP060765, SRP061943 and SRP061965
SRR2130728	SRP060765, SRP061943 and SRP061966
SRR2130729	SRP060765, SRP061943 and SRP061967
SRR2130730	SRP060765, SRP061943 and SRP061968
SRR2130731	SRP060765, SRP061943 and SRP061969
SRR2130732	SRP060765, SRP061943 and SRP061970
SRR2130733	SRP060765, SRP061943 and SRP061971
SRR2130734	SRP060765, SRP061943 and SRP061972
SRR2130735	SRP060765, SRP061943 and SRP061973
SRR2130736	SRP060765, SRP061943 and SRP061974
SRR2130737	SRP060765, SRP061943 and SRP061975
SRR2130738	SRP060765, SRP061943 and SRP061976
SRR2130739	SRP060765, SRP061943 and SRP061977
SRR2130740	SRP060765, SRP061943 and SRP061978
SRR2130741	SRP060765, SRP061943 and SRP061979
SRR2130742	SRP060765, SRP061943 and SRP061980
SRR2130743	SRP060765, SRP061943 and SRP061981
SRR2130744	SRP060765, SRP061943 and SRP061982
SRR2130745	SRP060765, SRP061943 and SRP061983
SRR2130746	SRP060765, SRP061943 and SRP061984
SRR2130747	SRP060765, SRP061943 and SRP061985
SRR2130748	SRP060765, SRP061943 and SRP061986
SRR2130749	SRP060765, SRP061943 and SRP061987
SRR2130750	SRP060765, SRP061943 and SRP061988
SRR2130751	SRP060765, SRP061943 and SRP061989
SRR2130752	SRP060765, SRP061943 and SRP061990
SRR2130753	SRP060765, SRP061943 and SRP061991
SRR2130754	SRP060765, SRP061943 and SRP061992
SRR2130755	SRP060765, SRP061943 and SRP061993
SRR2130756	SRP060765, SRP061943 and SRP061994
SRR2130757	SRP060765, SRP061943 and SRP061995
SRR2130758	SRP060765, SRP061943 and SRP061996
SRR2130759	SRP060765, SRP061943 and SRP061997
SRR2130760	SRP060765, SRP061943 and SRP061998
SRR2130761	SRP060765, SRP061943 and SRP061999
SRR2130762	SRP060765, SRP061943 and SRP062000
SRR2130763	SRP060765, SRP061943 and SRP062001
SRR2130764	SRP060765, SRP061943 and SRP062002
SRR2130765	SRP060765, SRP061943 and SRP062003
SRR2130766	SRP060765, SRP061943 and SRP062004
SRR2130767	SRP060765, SRP061943 and SRP062005
SRR2130768	SRP060765, SRP061943 and SRP062006
SRR2130769	SRP060765, SRP061943 and SRP062007
SRR2130770	SRP060765, SRP061943 and SRP062008
SRR2130771	SRP060765, SRP061943 and SRP062009
SRR2130772	SRP060765, SRP061943 and SRP062010
SRR2130773	SRP060765, SRP061943 and SRP062011
SRR2130774	SRP060765, SRP061943 and SRP062012
SRR2130775	SRP060765, SRP061943 and SRP062013
SRR2130776	SRP060765, SRP061943 and SRP062014
SRR2130777	SRP060765, SRP061943 and SRP062015
SRR2130778	SRP060765, SRP061943 and SRP062016
SRR2130779	SRP060765, SRP061943 and SRP062017
SRR2130780	SRP060765, SRP061943 and SRP062018
SRR2130781	SRP060765, SRP061943 and SRP062019
SRR2130782	SRP060765, SRP061943 and SRP062020
SRR2130783	SRP060765, SRP061943 and SRP062021
SRR2130784	SRP060765, SRP061943 and SRP062022
SRR2130785	SRP060765, SRP061943 and SRP062023
SRR2130786	SRP060765, SRP061943 and SRP062024
SRR2130787	SRP060765, SRP061943 and SRP062025
SRR2130788	SRP060765, SRP061943 and SRP062026
SRR2130789	SRP060765, SRP061943 and SRP062027
SRR2130790	SRP060765, SRP061943 and SRP062028
SRR2130791	SRP060765, SRP061943 and SRP062029
SRR2130792	SRP060765, SRP061943 and SRP062030
SRR2130793	SRP060765, SRP061943 and SRP062031
SRR2130794	SRP060765, SRP061943 and SRP062032
SRR2130795	SRP060765, SRP061943 and SRP062033
SRR2130796	SRP060765, SRP061943 and SRP062034
SRR2130797	SRP060765, SRP061943 and SRP062035
SRR2130798	SRP060765, SRP061943 and SRP062036
SRR2130799	SRP060765, SRP061943 and SRP062037
SRR2130800	SRP060765, SRP061943 and SRP062038
SRR2130801	SRP060765, SRP061943 and SRP062039
SRR2130802	SRP060765, SRP061943 and SRP062040
SRR2130803	SRP060765, SRP061943 and SRP062041
SRR2130804	SRP060765, SRP061943 and SRP062042
SRR2130805	SRP060765, SRP061943 and SRP062043
SRR2130806	SRP060765, SRP061943 and SRP062044
SRR2130807	SRP060765, SRP061943 and SRP062045
SRR2130808	SRP060765, SRP061943 and SRP062046
SRR2130809	SRP060765, SRP061943 and SRP062047
SRR2130810	SRP060765, SRP061943 and SRP062048
SRR2130811	SRP060765, SRP061943 and SRP062049
SRR2130812	SRP060765, SRP061943 and SRP062050
SRR2130813	SRP060765, SRP061943 and SRP062051
SRR2130814	SRP060765, SRP061943 and SRP062052
SRR2130815	SRP060765, SRP061943 and SRP062053
SRR2130816	SRP060765, SRP061943 and SRP062054
SRR2130817	SRP060765, SRP061943 and SRP062055
SRR2130818	SRP060765, SRP061943 and SRP062056
SRR2130819	SRP060765, SRP061943 and SRP062057
SRR2130820	SRP060765, SRP061943 and SRP062058
SRR2130821	SRP060765, SRP061943 and SRP062059
SRR2130822	SRP060765, SRP061943 and SRP062060
SRR2130823	SRP060765, SRP061943 and SRP062061
SRR2130824	SRP060765, SRP061943 and SRP062062
SRR2130825	SRP060765, SRP061943 and SRP062063
SRR2130826	SRP060765, SRP061943 and SRP062064
SRR2130827	SRP060765, SRP061943 and SRP062065
SRR2130828	SRP060765, SRP061943 and SRP062066
SRR2130829	SRP060765, SRP061943 and SRP062067
SRR2130830	SRP060765, SRP061943 and SRP062068
SRR2130831	SRP060765, SRP061943 and SRP062069
SRR2130832	SRP060765, SRP061943 and SRP062070
SRR2130833	SRP060765, SRP061943 and SRP062071
SRR2130834	SRP060765, SRP061943 and SRP062072
SRR2130835	SRP060765, SRP061943 and SRP062073
SRR2130836	SRP060765, SRP061943 and SRP062074
SRR2130837	SRP060765, SRP061943 and SRP062075
SRR2130838	SRP060765, SRP061943 and SRP062076
SRR2130839	SRP060765, SRP061943 and SRP062077
SRR2130840	SRP060765, SRP061943 and SRP062078
SRR2130841	SRP060765, SRP061943 and SRP062079
SRR2130842	SRP060765, SRP061943 and SRP062080
SRR2130843	SRP060765, SRP061943 and SRP062081
SRR2130844	SRP060765, SRP061943 and SRP062082
SRR2130845	SRP060765, SRP061943 and SRP062083
SRR2130846	SRP060765, SRP061943 and SRP062084
SRR2130847	SRP060765, SRP061943 and SRP062085
SRR2130848	SRP060765, SRP061943 and SRP062086
SRR2130849	SRP060765, SRP061943 and SRP062087
SRR2130850	SRP060765, SRP061943 and SRP062088
SRR2130851	SRP060765, SRP061943 and SRP062089
SRR2130852	SRP060765, SRP061943 and SRP062090
SRR2130853	SRP060765, SRP061943 and SRP062091
SRR2130854	SRP060765, SRP061943 and SRP062092
SRR2130855	SRP060765, SRP061943 and SRP062093
SRR2130856	SRP060765, SRP061943 and SRP062094
SRR2130857	SRP060765, SRP061943 and SRP062095
SRR2130858	SRP060765, SRP061943 and SRP062096
SRR2130859	SRP060765, SRP061943 and SRP062097
SRR2130860	SRP060765, SRP061943 and SRP062098
SRR2130861	SRP060765, SRP061943 and SRP062099
SRR2130862	SRP060765, SRP061943 and SRP062100
SRR2130863	SRP060765, SRP061943 and SRP062101
SRR2130864	SRP060765, SRP061943 and SRP062102
SRR2130865	SRP060765, SRP061943 and SRP062103
SRR2130866	SRP060765, SRP061943 and SRP062104
SRR2130867	SRP060765, SRP061943 and SRP062105
SRR2130868	SRP060765, SRP061943 and SRP062106
SRR2130869	SRP060765, SRP061943 and SRP062107
SRR2130870	SRP060765, SRP061943 and SRP062108
SRR2130871	SRP060765, SRP061943 and SRP062109
SRR2130872	SRP060765, SRP061943 and SRP062110
SRR2130873	SRP060765, SRP061943 and SRP062111
SRR2130874	SRP060765, SRP061943 and SRP062112
SRR2130875	SRP060765, SRP061943 and SRP062113
SRR2130876	SRP060765, SRP061943 and SRP062114
SRR2130877	SRP060765, SRP061943 and SRP062115
SRR2130878	SRP060765, SRP061943 and SRP062116
SRR2130879	SRP060765, SRP061943 and SRP062117
SRR2130880	SRP060765, SRP061943 and SRP062118
SRR2130881	SRP060765, SRP061943 and SRP062119
SRR2130882	SRP060765, SRP061943 and SRP062120
SRR2130883	SRP060765, SRP061943 and SRP062121
SRR2130884	SRP060765, SRP061943 and SRP062122
SRR2130885	SRP060765, SRP061943 and SRP062123
SRR2130886	SRP060765, SRP061943 and SRP062124
SRR2130887	SRP060765, SRP061943 and SRP062125
SRR2130888	SRP060765, SRP061943 and SRP062126
SRR2130889	SRP060765, SRP061943 and SRP062127
SRR2130890	SRP060765, SRP061943 and SRP062128
SRR2130891	SRP060765, SRP061943 and SRP062129
SRR2130892	SRP060765, SRP061943 and SRP062130
SRR2130893	SRP060765, SRP061943 and SRP062131
SRR2130894	SRP060765, SRP061943 and SRP062132
SRR2130895	SRP060765, SRP061943 and SRP062133
SRR2130896	SRP060765, SRP061943 and SRP062134
SRR2130897	SRP060765, SRP061943 and SRP062135
SRR2130898	SRP060765, SRP061943 and SRP062136
SRR2130899	SRP060765, SRP061943 and SRP062137
SRR2130900	SRP060765, SRP061943 and SRP062138
SRR2130901	SRP060765, SRP061943 and SRP062139
SRR2130902	SRP060765, SRP061943 and SRP062140
SRR2130903	SRP060765, SRP061943 and SRP062141
SRR2130904	SRP060765, SRP061943 and SRP062142
SRR2130905	SRP060765, SRP061943 and SRP062143
SRR2130906	SRP060765, SRP061943 and SRP062144
SRR2130907	SRP060765, SRP061943 and SRP062145
SRR2130908	SRP060765, SRP061943 and SRP062146
SRR2130909	SRP060765, SRP061943 and SRP062147
SRR2130910	SRP060765, SRP061943 and SRP062148
SRR2130911	SRP060765, SRP061943 and SRP062149
SRR2130912	SRP060765, SRP061943 and SRP062150
SRR2130913	SRP060765, SRP061943 and SRP062151
SRR2130914	SRP060765, SRP061943 and SRP062152
SRR2130915	SRP060765, SRP061943 and SRP062153
SRR2130916	SRP060765, SRP061943 and SRP062154
SRR2130917	SRP060765, SRP061943 and SRP062155
SRR2130918	SRP060765, SRP061943 and SRP062156
SRR2130919	SRP060765, SRP061943 and SRP062157
SRR2130920	SRP060765, SRP061943 and SRP062158
SRR2130921	SRP060765, SRP061943 and SRP062159
SRR2130922	SRP060765, SRP061943 and SRP062160
SRR2130923	SRP060765, SRP061943 and SRP062161
SRR2130924	SRP060765, SRP061943 and SRP062162
SRR2130925	SRP060765, SRP061943 and SRP062163
SRR2130926	SRP060765, SRP061943 and SRP062164
SRR2130927	SRP060765, SRP061943 and SRP062165
SRR2130928	SRP060765, SRP061943 and SRP062166
SRR2130929	SRP060765, SRP061943 and SRP062167
SRR2130930	SRP060765, SRP061943 and SRP062168
SRR2130931	SRP060765, SRP061943 and SRP062169
SRR2130932	SRP060765, SRP061943 and SRP062170
SRR2130933	SRP060765, SRP061943 and SRP062171
SRR2130934	SRP060765, SRP061943 and SRP062172
SRR2130935	SRP060765, SRP061943 and SRP062173
SRR2130936	SRP060765, SRP061943 and SRP062174
SRR2130937	SRP060765, SRP061943 and SRP062175
SRR2130938	SRP060765, SRP061943 and SRP062176
SRR2130939	SRP060765, SRP061943 and SRP062177
SRR2130940	SRP060765, SRP061943 and SRP062178
SRR2130941	SRP060765, SRP061943 and SRP062179
SRR2130942	SRP060765, SRP061943 and SRP062180
SRR2130943	SRP060765, SRP061943 and SRP062181
SRR2130944	SRP060765, SRP061943 and SRP062182
SRR2130945	SRP060765, SRP061943 and SRP062183
SRR2130946	SRP060765, SRP061943 and SRP062184
SRR2130947	SRP060765, SRP061943 and SRP062185
SRR2130948	SRP060765, SRP061943 and SRP062186
SRR2130949	SRP060765, SRP061943 and SRP062187
SRR2130950	SRP060765, SRP061943 and SRP062188
SRR2130951	SRP060765, SRP061943 and SRP062189
SRR2130952	SRP060765, SRP061943 and SRP062190
SRR2130953	SRP060765, SRP061943 and SRP062191
SRR2130954	SRP060765, SRP061943 and SRP062192
SRR2130955	SRP060765, SRP061943 and SRP062193
SRR2130956	SRP060765, SRP061943 and SRP062194
SRR2130957	SRP060765, SRP061943 and SRP062195
SRR2130958	SRP060765, SRP061943 and SRP062196
SRR2130959	SRP060765, SRP061943 and SRP062197
SRR2130960	SRP060765, SRP061943 and SRP062198
SRR2130961	SRP060765, SRP061943 and SRP062199
SRR2130962	SRP060765, SRP061943 and SRP062200
SRR2130963	SRP060765, SRP061943 and SRP062201
SRR2130964	SRP060765, SRP061943 and SRP062202
SRR2130965	SRP060765, SRP061943 and SRP062203
SRR2130966	SRP060765, SRP061943 and SRP062204
SRR2130967	SRP060765, SRP061943 and SRP062205
SRR2130968	SRP060765, SRP061943 and SRP062206
SRR2130969	SRP060765, SRP061943 and SRP062207
SRR2130970	SRP060765, SRP061943 and SRP062208
SRR2130971	SRP060765, SRP061943 and SRP062209
SRR2130972	SRP060765, SRP061943 and SRP062210
SRR2130973	SRP060765, SRP061943 and SRP062211
SRR2130974	SRP060765, SRP061943 and SRP062212
SRR2130975	SRP060765, SRP061943 and SRP062213
SRR2130976	SRP060765, SRP061943 and SRP062214
SRR2130977	SRP060765, SRP061943 and SRP062215
SRR2130978	SRP060765, SRP061943 and SRP062216
SRR2130979	SRP060765, SRP061943 and SRP062217
SRR2130980	SRP060765, SRP061943 and SRP062218
SRR2130981	SRP060765, SRP061943 and SRP062219
SRR5264029	SRP060765, SRP061943 and SRP062220
SRR5264030	SRP060765, SRP061943 and SRP062221
SRR5264031	SRP060765, SRP061943 and SRP062222
SRR5264032	SRP060765, SRP061943 and SRP062223
SRR5264033	SRP060765, SRP061943 and SRP062224
SRR5264034	SRP060765, SRP061943 and SRP062225
SRR5264035	SRP060765, SRP061943 and SRP062226
