# Supplementary material for: Association of mitochondrial haplogroup H with reduced risk of type 2 Diabetes among Gulf Region Arabs
Source: Front Endocrinol (Lausanne). 2024 Nov 26;15:1443737. doi: 10.3389/fendo.2024.1443737 (PMC11628290; doi:10.3389/fendo.2024.1443737)
Supplement: Supplementary file 2 [file Table2.xlsx]

## Sheet: Supplementary Table 2
Supplementary Table 2, Mitochondrial Haplogroup Analysis Using the Fisher Exact Test on the Kuwaiti Population.
Haplogroup	T2D	Control	OR	P value
H	0.1099	0.1747	0.58	0.083
HV	0.044	0.0361	1.23	0.711
J	0.1868	0.1687	1.13	0.659
K	0.033	0.0361	0.91	0.871
L	0.1429	0.1386	1.04	0.908
M	0.0549	0.0482	1.15	0.776
N	0.0604	0.0723	0.83	0.657
R	0.1154	0.1265	0.9	0.75
T	0.0824	%5.42%	1.57	0.3
U	0.1264	0.1024	1.27	0.484
W	0.011	0.006	1.83	0.617
X	0.033	0.0361	0.91	0.871
