# Supplementary material for: Association of mitochondrial haplogroup H with reduced risk of type 2 Diabetes among Gulf Region Arabs
Source: Front Endocrinol (Lausanne). 2024 Nov 26;15:1443737. doi: 10.3389/fendo.2024.1443737 (PMC11628290; doi:10.3389/fendo.2024.1443737)
Supplement: Supplementary file 3 [file Table3.xlsx]

## Sheet: Supplementary Table 3
Supplementary Table 3. Mitochondrial Haplogroup Analysis Using the Fisher Exact Test on the Qatari Population.
Haplogroup	T2D	Control	OR	P value
B	0.002	0	-	0.471
E	0	0.0038	0	0.165
H	0.0934	0.1226	0.74	0.209
HV	0.0477	0.0613	0.77	0.424
I	0.0358	0.0268	1.35	0.509
J	0.1372	0.1533	0.88	0.547
K	0.0139	0.0268	0.51	0.207
L	0.1272	0.0958	1.38	0.199
M	0.0795	0.0651	1.24	0.473
N	0.0457	0.0268	1.74	0.202
R	0.1292	0.1188	1.1	0.679
T	0.1133	0.0996	1.16	0.564
U	0.1312	0.1571	0.81	0.328
W	0.002	0.0192	0.1	0.011
X	0.0417	0.023	1.85	0.183
