# Supplementary material for: Association of mitochondrial haplogroup H with reduced risk of type 2 Diabetes among Gulf Region Arabs
Source: Front Endocrinol (Lausanne). 2024 Nov 26;15:1443737. doi: 10.3389/fendo.2024.1443737 (PMC11628290; doi:10.3389/fendo.2024.1443737)
Supplement: Supplementary file 4 [file Table4.xlsx]

## Sheet: Supplementary Table 4
Supplementary Table 4. mtDNA Variants that only Present only in T2D Individuals.
mtDNA variants	Frequency in T2D group
MT:15530T>C	0.0117
MT:6587C>T	0.01022
MT:16295C>T	0.008811
MT:15942T>C	0.008798
MT:15553G>A	0.008772
MT:15490C>T	0.008759
MT:13542A>G	0.008759
MT:14152A>G	0.007331
MT:15403C>T	0.00731
MT:10286A>G	0.00731
MT:15317G>A	0.007299
MT:16249T>C	0.006033
MT:4137C>T	0.005857
MT:2332C>T	0.005857
MT:1442G>A	0.005848
MT:9337T>C	0.005848
MT:11084A>G	0.005839
MT:10828T>C	0.005839
MT:16234C>T	0.004425
MT:196T>C	0.004418
MT:4767A>G	0.004412
MT:4772T>C	0.004412
MT:4370T>C	0.004405
MT:7376C>T	0.004405
MT:4158A>G	0.004405
MT:2887T>C	0.004399
MT:4707C>T	0.004399
MT:4509T>C	0.004399
MT:8020G>A	0.004392
MT:2884CTA>C	0.004392
MT:8080C>T	0.004392
MT:8387G>A	0.004392
MT:7119G>A	0.004392
MT:2226T>TA	0.004386
MT:3236A>G	0.004386
MT:5027C>T	0.004386
MT:5294C>T	0.004386
MT:7762G>A	0.004386
MT:8261A>G	0.004386
MT:12976C>T	0.004386
MT:15119G>A	0.004386
MT:15523C>T	0.004386
MT:3336T>C	0.004386
MT:3912A>G	0.004386
MT:10084T>C	0.004386
MT:11253T>C	0.004386
MT:11827T>C	0.004386
MT:12285T>C	0.004386
MT:3357G>A	0.004386
MT:5582A>G	0.004386
MT:8286T>C	0.004386
MT:12280A>G	0.004386
MT:12988C>T	0.004386
MT:1914A>G	0.004386
MT:4824A>G	0.004386
MT:6713C>T	0.004386
MT:9494A>G	0.004386
MT:14839A>G	0.004386
MT:3579A>G	0.004386
MT:4977T>C	0.00438
MT:5331C>A	0.00438
MT:11134A>G	0.00438
MT:11167A>G	0.00438
MT:13143T>C	0.00438
MT:13764C>T	0.00438
MT:13824A>G	0.00438
MT:14059A>G	0.00438
MT:14384G>A	0.00438
MT:1706C>T	0.00438
MT:4916A>G	0.00438
MT:5277T>C	0.00438
MT:12948A>G	0.00438
MT:15746A>G	0.00438
MT:7849C>T	0.00438
MT:8521A>G	0.00438
MT:13924C>T	0.00438
MT:789T>C	0.00438
MT:15703A>G	0.00438
MT:922C>A	0.00438
MT:325C>T	0.00438
MT:7080T>C	0.002937
MT:1282G>A	0.002937
MT:3486C>T	0.002937
MT:8152G>A	0.002937
MT:6872A>G	0.002937
MT:10694A>G	0.002933
MT:10813C>T	0.002933
MT:4117T>C	0.002933
MT:8392G>A	0.002933
MT:10370T>C	0.002933
MT:418C>T	0.002933
MT:1555A>G	0.002933
MT:3450C>T	0.002933
MT:8865G>A	0.002933
MT:8041A>G	0.002928
MT:2906C>T	0.002928
MT:3644T>C	0.002928
MT:5824G>A	0.002928
MT:12714T>C	0.002928
MT:7118A>G	0.002928
MT:10289A>G	0.002928
MT:8164C>T	0.002928
MT:8631A>G	0.002928
MT:9948G>A	0.002928
MT:447C>G	0.002928
MT:485T>C	0.002928
MT:8170A>G	0.002928
MT:6764G>A	0.002928
MT:8799A>G	0.002928
MT:8804C>T	0.002928
MT:9813T>C	0.002928
MT:5557T>C	0.002924
MT:7712T>A	0.002924
MT:9566C>T	0.002924
MT:11710C>T	0.002924
MT:12379C>T	0.002924
MT:12498C>T	0.002924
MT:12509A>G	0.002924
MT:13110C>T	0.002924
MT:14751C>T	0.002924
MT:15401A>G	0.002924
MT:15892T>C	0.002924
MT:15908T>C	0.002924
MT:4314T>C	0.002924
MT:5423A>G	0.002924
MT:8951T>C	0.002924
MT:9015C>T	0.002924
MT:10235T>G	0.002924
MT:10954C>T	0.002924
MT:11653A>G	0.002924
MT:13032A>G	0.002924
MT:13239C>T	0.002924
MT:2308A>G	0.002924
MT:3745G>A	0.002924
MT:10556C>T	0.002924
MT:14494T>C	0.002924
MT:4047T>C	0.002924
MT:10274T>C	0.002924
MT:463C>T	0.002924
MT:1977T>C	0.002924
MT:1978A>C	0.002924
MT:6216T>C	0.002924
MT:8331A>G	0.002924
MT:8973A>G	0.002924
MT:3523A>G	0.002924
MT:6167T>C	0.002924
MT:9845T>C	0.002924
MT:5318C>T	0.00292
MT:9012T>C	0.00292
MT:9045A>G	0.00292
MT:9095T>C	0.00292
MT:9177A>G	0.00292
MT:9181A>G	0.00292
MT:9242A>G	0.00292
MT:13720C>T	0.00292
MT:14446C>T	0.00292
MT:14693A>G	0.00292
MT:15519T>C	0.00292
MT:5191C>T	0.00292
MT:8426T>C	0.00292
MT:8724A>G	0.00292
MT:9374A>G	0.00292
MT:10897C>T	0.00292
MT:11017T>C	0.00292
MT:11344A>G	0.00292
MT:12873T>C	0.00292
MT:13566T>C	0.00292
MT:13731A>G	0.00292
MT:15055T>C	0.00292
MT:15311A>G	0.00292
MT:5495T>C	0.00292
MT:8653A>G	0.00292
MT:12017A>G	0.00292
MT:8559C>T	0.00292
MT:8594T>C	0.00292
MT:11047C>A	0.00292
MT:12136T>C	0.00292
MT:4904C>T	0.00292
MT:8595C>T	0.00292
MT:13781T>C	0.00292
MT:12834A>G	0.00292
MT:6419A>C	0.001506
MT:2487A>C	0.001486
MT:4592T>C	0.001481
MT:4598T>C	0.001477
MT:6827T>C	0.001477
MT:7547T>C	0.001473
MT:1118A>G	0.001471
MT:2358A>G	0.001471
MT:4185C>T	0.001471
MT:4395A>G	0.001471
MT:4418T>C	0.001471
MT:4553T>C	0.001471
MT:5774T>A	0.001471
MT:6791A>G	0.001471
MT:6842T>C	0.001471
MT:16566G>A	0.001471
MT:2707A>C	0.001468
MT:2829C>A	0.001468
MT:2833A>G	0.001468
MT:3150T>C	0.001468
MT:5673T>C	0.001468
MT:5775T>C	0.001468
MT:5948T>C	0.001468
MT:6875C>T	0.001468
MT:7559A>G	0.001468
MT:8879G>A	0.001468
MT:15226A>G	0.001468
MT:15968T>C	0.001468
MT:1393G>A	0.001466
MT:1473C>T	0.001466
MT:1508C>T	0.001466
MT:2387T>C	0.001466
MT:2858A>G	0.001466
MT:3168C>T	0.001466
MT:3173G>A	0.001466
MT:3780C>T	0.001466
MT:4464G>A	0.001466
MT:4505C>T	0.001466
MT:4541G>A	0.001466
MT:4808C>T	0.001466
MT:5939C>T	0.001466
MT:6890A>G	0.001466
MT:7022T>C	0.001466
MT:8185T>C	0.001466
MT:8231C>T	0.001466
MT:15016C>T	0.001466
MT:15221G>A	0.001466
MT:437C>T	0.001464
MT:479A>G	0.001464
MT:575C>T	0.001464
MT:663A>G	0.001464
MT:1531C>T	0.001464
MT:1537C>T	0.001464
MT:1676A>G	0.001464
MT:2102A>G	0.001464
MT:2772C>T	0.001464
MT:3200T>A	0.001464
MT:3399A>G	0.001464
MT:3843A>G	0.001464
MT:3849G>A	0.001464
MT:4065A>G	0.001464
MT:6120A>G	0.001464
MT:6546C>T	0.001464
MT:6746C>T	0.001464
MT:6881A>G	0.001464
MT:7148T>C	0.001464
MT:7394A>G	0.001464
MT:7406C>T	0.001464
MT:7744T>C	0.001464
MT:8065G>A	0.001464
MT:8200T>C	0.001464
MT:8628C>T	0.001464
MT:8634T>C	0.001464
MT:8828A>G	0.001464
MT:8875T>C	0.001464
MT:9581T>C	0.001464
MT:9962G>A	0.001464
MT:10149A>T	0.001464
MT:10199C>T	0.001464
MT:10361T>C	0.001464
MT:10397A>G	0.001464
MT:10514A>G	0.001464
MT:15106G>A	0.001464
MT:15617G>A	0.001464
MT:15946C>T	0.001464
MT:15948A>G	0.001464
MT:15978C>T	0.001464
MT:15997T>C	0.001464
MT:310TC>T	0.001462
MT:494C>T	0.001462
MT:680T>C	0.001462
MT:684T>C	0.001462
MT:751A>G	0.001462
MT:1664G>A	0.001462
MT:1836A>G	0.001462
MT:2150T>TA	0.001462
MT:3220A>G	0.001462
MT:3337G>A	0.001462
MT:3391G>A	0.001462
MT:3442C>T	0.001462
MT:3504T>C	0.001462
MT:3513C>T	0.001462
MT:3543C>T	0.001462
MT:3547A>G	0.001462
MT:3729A>C	0.001462
MT:3870C>A	0.001462
MT:3892A>G	0.001462
MT:3924A>G	0.001462
MT:3984C>T	0.001462
MT:3987A>G	0.001462
MT:4017C>A	0.001462
MT:4313T>C	0.001462
MT:5162T>C	0.001462
MT:5196T>C	0.001462
MT:5297C>T	0.001462
MT:5417G>A	0.001462
MT:5584A>G	0.001462
MT:5600A>G	0.001462
MT:6011T>C	0.001462
MT:6155C>A	0.001462
MT:6188C>T	0.001462
MT:6248T>C	0.001462
MT:6266A>G	0.001462
MT:6267G>A	0.001462
MT:6272A>G	0.001462
MT:6632T>C	0.001462
MT:6779A>G	0.001462
MT:6899G>A	0.001462
MT:6923A>G	0.001462
MT:7226G>A	0.001462
MT:7270T>C	0.001462
MT:7362G>A	0.001462
MT:7664G>A	0.001462
MT:7677T>C	0.001462
MT:7686T>C	0.001462
MT:7765A>G	0.001462
MT:7768A>G	0.001462
MT:8272C>CCCCCTCTA	0.001462
MT:8291A>G	0.001462
MT:8300T>C	0.001462
MT:8395C>T	0.001462
MT:8607C>T	0.001462
MT:8721A>G	0.001462
MT:8790G>C	0.001462
MT:8950G>A	0.001462
MT:8989G>A	0.001462
MT:9116T>C	0.001462
MT:9497T>C	0.001462
MT:9530T>C	0.001462
MT:9575G>A	0.001462
MT:9617A>G	0.001462
MT:9635A>G	0.001462
MT:9841C>T	0.001462
MT:9856T>C	0.001462
MT:9869C>G	0.001462
MT:9881T>C	0.001462
MT:10292C>T	0.001462
MT:10293C>T	0.001462
MT:10598A>G	0.001462
MT:10728C>T	0.001462
MT:10750A>G	0.001462
MT:10754A>G	0.001462
MT:10969C>T	0.001462
MT:10990C>T	0.001462
MT:11024C>T	0.001462
MT:11260T>C	0.001462
MT:11293A>G	0.001462
MT:11302C>T	0.001462
MT:11386T>C	0.001462
MT:11506T>C	0.001462
MT:11830T>C	0.001462
MT:12189T>C	0.001462
MT:12192G>A	0.001462
MT:12351T>C	0.001462
MT:12681T>C	0.001462
MT:12757T>C	0.001462
MT:12850A>G	0.001462
MT:12927C>T	0.001462
MT:12939A>G	0.001462
MT:13111T>C	0.001462
MT:13191T>C	0.001462
MT:13359G>A	0.001462
MT:13820T>C	0.001462
MT:13830T>C	0.001462
MT:14158C>G	0.001462
MT:14161A>G	0.001462
MT:14185A>G	0.001462
MT:14536A>G	0.001462
MT:14778T>C	0.001462
MT:14812C>T	0.001462
MT:14815C>T	0.001462
MT:14955C>T	0.001462
MT:14990C>T	0.001462
MT:15178A>G	0.001462
MT:15204T>C	0.001462
MT:15253A>G	0.001462
MT:15381C>T	0.001462
MT:15449T>C	0.001462
MT:15813T>C	0.001462
MT:15849C>T	0.001462
MT:15900T>C	0.001462
MT:16075T>C	0.001462
MT:493A>G	0.00146
MT:518C>T	0.00146
MT:544C>T	0.00146
MT:606A>G	0.00146
MT:931C>T	0.00146
MT:954C>T	0.00146
MT:1709G>A	0.00146
MT:1896T>C	0.00146
MT:2065A>G	0.00146
MT:2071TA>T	0.00146
MT:2283C>T	0.00146
MT:3305A>G	0.00146
MT:4924G>A	0.00146
MT:5250T>C	0.00146
MT:5336C>T	0.00146
MT:5348C>T	0.00146
MT:5393T>C	0.00146
MT:5474A>G	0.00146
MT:6392T>C	0.00146
MT:6465G>A	0.00146
MT:7298A>G	0.00146
MT:7310T>C	0.00146
MT:7804A>G	0.00146
MT:7870T>C	0.00146
MT:7951A>G	0.00146
MT:7954T>C	0.00146
MT:8405A>G	0.00146
MT:8440A>G	0.00146
MT:8503T>C	0.00146
MT:8547T>C	0.00146
MT:8573G>A	0.00146
MT:8587G>A	0.00146
MT:8588T>C	0.00146
MT:8694A>G	0.00146
MT:8706A>G	0.00146
MT:8763T>C	0.00146
MT:8787C>T	0.00146
MT:9010G>A	0.00146
MT:9038T>C	0.00146
MT:9061C>T	0.00146
MT:9083T>C	0.00146
MT:9108A>G	0.00146
MT:9139G>A	0.00146
MT:9142G>A	0.00146
MT:9144C>T	0.00146
MT:9258C>T	0.00146
MT:9276G>A	0.00146
MT:9301C>T	0.00146
MT:9371C>T	0.00146
MT:9452G>A	0.00146
MT:9461A>G	0.00146
MT:9682T>C	0.00146
MT:9707T>C	0.00146
MT:9773C>T	0.00146
MT:10103A>G	0.00146
MT:10649T>G	0.00146
MT:10679A>G	0.00146
MT:10858T>C	0.00146
MT:10885T>C	0.00146
MT:10895A>G	0.00146
MT:11061C>T	0.00146
MT:11075T>C	0.00146
MT:11107C>T	0.00146
MT:11182A>G	0.00146
MT:11242C>G	0.00146
MT:11551A>G	0.00146
MT:11566A>G	0.00146
MT:11617T>C	0.00146
MT:11776T>C	0.00146
MT:11778G>A	0.00146
MT:11792T>G	0.00146
MT:11809T>C	0.00146
MT:11903C>T	0.00146
MT:12019C>T	0.00146
MT:12033A>G	0.00146
MT:12040A>G	0.00146
MT:12133C>T	0.00146
MT:12142A>G	0.00146
MT:12234A>G	0.00146
MT:12239C>T	0.00146
MT:12284C>T	0.00146
MT:12340A>G	0.00146
MT:12441T>C	0.00146
MT:12630G>A	0.00146
MT:12634A>G	0.00146
MT:12645C>T	0.00146
MT:12880T>C	0.00146
MT:12892T>C	0.00146
MT:13117A>G	0.00146
MT:13161T>C	0.00146
MT:13212C>T	0.00146
MT:13281T>C	0.00146
MT:13431C>T	0.00146
MT:13563A>G	0.00146
MT:13588C>T	0.00146
MT:13692C>T	0.00146
MT:13748A>G	0.00146
MT:13749C>T	0.00146
MT:13773A>G	0.00146
MT:13800C>A	0.00146
MT:13815C>G	0.00146
MT:13928G>C	0.00146
MT:13950C>T	0.00146
MT:13958G>C	0.00146
MT:13998C>T	0.00146
MT:14010A>G	0.00146
MT:14025T>C	0.00146
MT:14034T>C	0.00146
MT:14433C>T	0.00146
MT:14434C>T	0.00146
MT:14571T>A	0.00146
MT:14602A>G	0.00146
MT:14605A>G	0.00146
MT:14691C>T	0.00146
MT:14848C>T	0.00146
MT:14861G>A	0.00146
MT:14893A>G	0.00146
MT:14903A>G	0.00146
MT:15067T>C	0.00146
MT:15324C>T	0.00146
MT:15331C>T	0.00146
MT:15358A>G	0.00146
MT:15481C>T	0.00146
MT:15484A>G	0.00146
MT:15491C>T	0.00146
MT:15649A>G	0.00146
MT:15657T>C	0.00146
MT:15672T>C	0.00146
MT:15748T>C	0.00146
MT:15757A>G	0.00146
MT:15773G>A	0.00146
